# Supplementary material for: The Chemical Space of Marine Antibacterials: Diphenyl Ethers, Benzophenones, Xanthones, and Anthraquinones
Source: Molecules. 2023 May 13;28(10):4073. doi: 10.3390/molecules28104073 (PMC10221046; doi:10.3390/molecules28104073)
Supplement: Supplementary file 1 [file molecules-28-04073-s001.zip]

Archive with 1 entries (1 files):
- molecules-2349831-supplementary.pdf
